# Supplementary material for: Proteome Analysis and Serological Characterization of Surface-Exposed Proteins of Rickettsia heilongjiangensis
Source: PLoS One. 2013 Jul 23;8(7):e70440. doi: 10.1371/journal.pone.0070440 (PMC3720918; doi:10.1371/journal.pone.0070440)
Supplement: Table S2 — Surface-exposed proteins of Rickettsia heilongjiangensis identified by ESI-MS/MS. (XLS) [file pone.0070440.s002.xls]

## Sheet: Sheet1
Table S2. Surface-exposed proteins of Rickettsia heilongjiangensis identified by ESI-MS/MS.
Spot NO.	Annotation	GI	Gene Symbol	GenBank Accession No.	Locus tag	Mascot Score	Sequence Coverage	pI	Molecular Mass (Da)
1	Protein export protein prsA	341584071	prsA	AEK74884	Rh054_04865	424	0.56	8.93	31487
	Tol system periplasmic component	341583540	ybgf	AEK74354	Rh054_01780	65	0.11	8.83	27856
	dTDP-4-dehydrorhamnose reductase	341583685	rfbD	AEK74499	Rh054_02630	54	0.1	7.08	32011
2	Protein export protein prsA	341584071	prsA	AEK74884	Rh054_04865	1289	0.72	8.93	31487
3	Protein export protein prsA	341584071	prsA	AEK74884	Rh054_04865	1336	0.71	8.93	31487
	Tol system periplasmic component	341583540	ybgf	AEK74354	Rh054_01780	109	0.12	8.83	27856
	hypothetical protein Rh054_06965	341584429	adr1	AEK75242	Rh054_06965	60	0.09	9.57	27056
4	Protein export protein prsA	341584071	prsA	AEK74884	Rh054_04865	645	0.64	8.93	31487
	heat shock protease	341583463	degQ	AEK74277	Rh054_01375	66	0.02	7.7	54690
5	Protein export protein prsA	341584071	prsA	AEK74884	Rh054_04865	136	0.18	8.93	31487
6	Protein export protein prsA	341584071	prsA	AEK74884	Rh054_04865	1153	0.67	8.93	31487
	Tol system periplasmic component	341583540	ybgF	AEK74354	Rh054_01780	88	0.08	8.83	27856
7	Protein export protein prsA	341584071	prsA	AEK74884	Rh054_04865	740	0.54	8.93	31487
	Tol system periplasmic component	341583540	ybgf	AEK74354	Rh054_01780	77	0.07	8.83	27856
	bifunctional 5,10-methylene-tetrahydrofolate dehydrogenase/ 5,10-methylene-tetrahydrofolate cyclohydrolase	341583861	folD	AEK74675	Rh054_03580	64	0.08	8.54	30970
8	hypothetical protein Rh054_06965	341584429	adr1	AEK75242	Rh054_06965	2486	0.72	9.57	27056
	Protein export protein prsA	341584071	prsA	AEK74884	Rh054_04865	125	0.13	8.93	31487
	50S ribosomal protein L25/general stress protein Ctc	341584116	rplY	AEK74929	Rh054_05115	57	0.12	9.57	22624
9	Protein export protein prsA	341584071	prsA	AEK74884	Rh054_04865	231	0.26	8.93	31487
	OmpW family outer-membrane protein	341583335	ompW	AEK74149	Rh054_00645	124	0.23	9.5	26583
	succinate dehydrogenase iron-sulfur subunit	341583296	sdhB	AEK74110	Rh054_00425	87	0.04	6.15	29683
	hypothetical protein Rh054_06965	341584429	adr1	AEK75242	Rh054_06965	61	0.05	9.57	27056
10	hypothetical protein Rh054_06970	341584430	adr2	AEK75243	Rh054_06970	735	0.65	9.26	23984
	Protein export protein prsA	341584071	prsA	AEK74884	Rh054_04865	177	0.18	8.93	31487
11	Protein export protein prsA	341584071	prsA	AEK74884	Rh054_04865	842	0.56	8.93	31487
	hypothetical protein Rh054_02285	341583630	—	AEK74444	Rh054_02285	60	0.03	8.79	34183
	Tol system periplasmic component	341583540	ybgf	AEK74354	Rh054_01780	40	0.03	8.83	27856
12	thioredoxin peroxidase 1	341583679	tdpX1	AEK74493	Rh054_02600	138	0.47	6.44	22401
13	outer membrane protein B (cell surface antigen sca5)	341584260	ompB	AEK75073	Rh054_06005	1198	0.06	5.15	167707
	hypothetical protein Rh054_05640	341584211	surA	AEK75024	Rh054_05640	463	0.37	9.17	33411
	190-kDa cell surface antigen (ompA)	341584421	ompA	AEK75234	Rh054_06925	213	0.03	4.97	182216
14	cell surface antigen(sca1)	341583243	sca1	AEK74057	Rh054_00115	296	0.05	6.56	210554
15	outer membrane protein B (cell surface antigen sca5)	341584260	ompB	AEK75073	Rh054_06005	49	0.01	5.15	167707
16	hypothetical protein Rh054_06965	341584429	adr1	AEK75242	Rh054_06965	1194	0.45	9.57	27056
17	hypothetical protein Rh054_06965	341584429	adr1	AEK75242	Rh054_06965	353	0.14	9.57	27056
18	outer membrane protein B (cell surface antigen sca5)	341584260	ompB	AEK75073	Rh054_06005	234	0.01	5.15	167707
19	outer membrane protein B (cell surface antigen sca5)	341584260	ompB	AEK75073	Rh054_06005	154	0.01	5.15	167707
20	cell surface antigen(sca1)	341583243	sca1	AEK74057	Rh054_00115	60	0.01	6.56	210554
21	Protein export protein prsA	341584071	prsA	AEK74884	Rh054_04865	48	0.12	8.93	31487
22	outer membrane protein B (cell surface antigen sca5)	341584260	ompB	AEK75073	Rh054_06005	88	0.01	5.15	167707
	thioredoxin peroxidase 1	341583679	tdpX1	AEK74493	Rh054_02600	48	0.09	6.44	22401
23	30S ribosomal protein S2	341583343	rpsB	AEK74157	Rh054_00685	191	0.31	6.61	32862
	outer membrane protein B (cell surface antigen sca5)	341584260	ompB	AEK75073	Rh054_06005	54	0.01	5.15	167707
24	outer membrane protein B (cell surface antigen sca5)	341584260	ompB	AEK75073	Rh054_06005	52	0.01	5.15	167707
25	putative nucleoside-diphosphate sugar epimerase CapD	341583686	capD	AEK74500	Rh054_02635	88	0.26	6.22	38457
26	hypothetical protein Rh054_06965	341584429	adr1	AEK75242	Rh054_06965	256	0.13	9.57	27056
27	hypothetical protein Rh054_00610	341583328	—	AEK74142	Rh054_00610	348	0.32	9.24	48043
28	hypothetical protein Rh054_00610	341583328	—	AEK74142	Rh054_00610	905	0.51	9.24	48043
29	heat shock protease	341583463	degQ	AEK74277	Rh054_01375	318	0.29	7.7	54690
30	heat shock protease	341583463	degQ	AEK74277	Rh054_01375	292	0.3	7.7	54690
31	Elongation factor Tu	341584196	tuf	AEK75009	Rh054_05545	1418	0.63	5.5	42823
	hypothetical protein Rh054_06965	341584429	adr1	AEK75242	Rh054_06965	116	0.13	9.57	27056
32	heat shock protease	341583463	degQ	AEK74277	Rh054_01375	74	0.02	7.7	54690
33	F0F1 ATP synthase subunit beta	341584388	atpD	AEK75201	Rh054_06725	226	0.13	4.85	51238
34	molecular chaperone GroEL	341584155	groEL	AEK74968	Rh054_05320	270	0.22	5.62	58677
35	molecular chaperone GroEL	341584155	groEL	AEK74968	Rh054_05320	248	0.32	5.62	58677
36	molecular chaperone GroEL	341584155	groEL	AEK74968	Rh054_05320	663	0.44	5.62	58677
37	molecular chaperone GroEL	341584155	groEL	AEK74968	Rh054_05320	339	0.26	5.62	58677
38	molecular chaperone GroEL	341584155	groEL	AEK74968	Rh054_05320	134	0.07	5.62	58677
39	molecular chaperone GroEL	341584155	groEL	AEK74968	Rh054_05320	170	0.11	5.62	58677
40	hypothetical protein Rh054_06655	341584374	—	AEK75187	Rh054_06655	72	0.18	7.66	63120
41	hypothetical protein Rh054_06655	341584374	—	AEK75187	Rh054_06655	117	0.14	7.66	63120
42	molecular chaperone GroEL	341584155	groEL	AEK74968	Rh054_05320	97	0.07	5.62	58677
43	molecular chaperone GroEL	341584155	groEL	AEK74968	Rh054_05320	110	0.07	5.62	58677
44	molecular chaperone GroEL	341584155	groEL	AEK74968	Rh054_05320	104	0.03	5.62	58677
45	molecular chaperone GroEL	341584155	groEL	AEK74968	Rh054_05320	90	0.03	5.62	58677
46	outer membrane protein omp1	341583430	omp1	AEK74244	Rh054_01180	687	0.53	8.9	86915
47	Protein export protein prsA	341584071	prsA	AEK74884	Rh054_04865	397	0.6	8.93	31487
48	outer membrane protein B (cell surface antigen sca5)	341584260	ompB	AEK75073	Rh054_06005	271	0.03	5.15	167707
49	50S ribosomal protein L1	341583406	rplA	AEK74220	Rh054_01050	153	0.36	9.5	25456
50	hypothetical protein Rh054_06970	341584430	adr2	AEK75243	Rh054_06970	469	0.47	9.26	23984
