# Supplementary material for: Proteome Analysis and Serological Characterization of Surface-Exposed Proteins of Rickettsia heilongjiangensis
Source: PLoS One. 2013 Jul 23;8(7):e70440. doi: 10.1371/journal.pone.0070440 (PMC3720918; doi:10.1371/journal.pone.0070440)
Supplement: Table S3 — Average fluorescence intensity of each surface-exposed protein probed with Rickettsia heilongjiangensis -infected mouse sera or FESF patient sera. (XLS) [file pone.0070440.s003.xls]

## Sheet: Sheet2
Table S3. Average fluorescence intensity of each surface-exposed protein probed with Rickettsia heilongjiangensis-infected mouse sera or FESF patient sera.
		Average fluorescence intensity value of each protein probed with each serum.
Sera	Titers*	Adr1	Adr2	AtpD	CapD	DegQ	FolD	GroEL	Omp1-1	Omp1-2	OmpA-1	OmpA-2	OmpB-1	OmpB-2	OmpB-3	OmpW	PrsA	RfbD	RplA	RplY	RpsB	SdhB	SurA	Tuf	TdpX1	YbgF	Rh054_00610	Rh054_02285	Rh054_06655
Infected mouse serum 1	1600	38.8	37.4	57.2	710.8	739.8	39	1166.8	23.2	16.6	31	6168.2	29.8	245.2	1925.4	712.4	132.6	0	47.2	22.8	113.4	62.4	33.8	970.6	18	78.8	29.8	104.6	50
Infected mouse serum 2	800	47	19.6	67.4	515.6	213	51.4	765.2	26.6	423.6	27.4	3638.2	325.6	294.8	86.4	125	337.4	572.2	221	41	94	128.8	130.6	448.2	445	53.6	63.6	45.4	49.2
Infected mouse serum 3	800	31.8	36.6	105.8	826.8	402.4	41	1111.2	51.8	2.4	26.2	2550.8	3.4	569	71.2	690.6	514.4	7.2	116.4	33	43.2	49.6	21.8	601	580.4	59.6	29	87.4	46.6
Infected mouse serum 4	1600	38.6	13.6	40	405.6	195.6	26.6	812	25	293	19.6	1728.6	155.4	373.6	48.6	85.2	3099.6	389.4	23.8	19.8	64	39.8	53.4	449.2	439.6	158.6	31.4	45.8	57
Infected mouse serum 5	800	42.4	28.6	71.2	522.2	224.4	42.4	551.8	33	378	37	1870.6	346	755.8	83.6	239	53	625.6	106.2	71.8	76.2	126.2	97.8	489	447.2	44.2	55.6	47.8	71.2
Infected mouse serum 6	800	49.2	33.6	59.4	136.4	49.2	35.4	581	18.2	305.8	19.6	112.8	253.4	668.8	45.4	151.4	44.4	376	34.4	48	55.6	55.8	22	258.6	268.8	84.2	26	62.6	36.2
Infected mouse serum 7	1600	131.8	65.2	118.4	856.8	28.4	71.4	1377.6	55.2	467.4	38.6	9826.2	403.8	541.6	177.2	492	2794.6	709.8	2688	66.4	132.2	121.8	73.6	746	712	472.2	56.8	283	106
Infected mouse serum 8	1600	35.2	22	61.2	31.6	45.2	52.2	1839.6	62.4	44.2	51	1205.8	118.8	50.4	56	22.6	115.6	38	81	53	54.2	74.2	39.8	24.4	248.6	51.2	40.8	71.2	109.4
Infected mouse serum 9	3200	40.2	36.6	69.6	460.8	253.2	56.6	518	28.6	412	26.4	6581.6	241.8	279.8	97.2	20.4	56.4	352.2	50.8	35	108.8	83	125.8	498	239.4	110.2	40.4	76.8	41.2
Infected mouse serum 10	1600	48.4	41.4	66.8	732.2	649.6	37	455.6	55	26.8	47.4	7271.4	34	331.2	96.6	719.8	82.8	5.2	95.2	30.4	96.8	82.6	44.8	942	49.8	98.4	28.6	135.2	51
Infected mouse serum 11	3200	64.6	17.4	80.4	454.2	219.6	57	1104.6	31.2	533.2	45.6	3004.8	356.4	426	58	149.6	64	607.8	58	36.2	99.8	102	88.6	427.2	406.6	59.2	53.8	677.6	61.2
Infected mouse serum 12	1600	46.4	46.8	78.2	821.8	566.8	77.2	1178.8	55	6.2	35.2	4384	9.8	576.8	111.4	807.6	50.8	3.4	49.6	48.4	75.2	98.6	54.2	815	687.6	78.2	58.6	127.2	65.6
Infected mouse serum 13	1600	183	46.2	78.6	364.2	238.8	51	2131.2	66.8	432.8	19.8	8247	267.2	280	421.8	9.6	8448.4	289.6	83.8	34.8	44.6	87.2	190.4	715.4	244	522.6	66	531.8	49.2
Infected mouse serum 14	1600	205.8	110.4	82.6	418.8	753.2	61	2471.4	96.2	7.4	85	2283.2	3.4	239	2680	569.4	8381	3.6	85.6	81	96.2	84	100.2	1183	36.4	978.4	51.6	482.2	58.2
Infected mouse serum 15	3200	48.8	37	36.8	430.2	76	62.5	756.8	160.5	383	20.4	7536.4	295.8	306.8	46.2	106.6	1870	394.2	62.4	18.8	76.2	62.2	79.8	500.6	548.2	112	47	79.2	36.4
Infected mouse serum 16	1600	28	13.4	37.2	243.8	120.6	37.4	542	19	2.6	34.4	2884.4	15.2	422.8	67.6	553.4	38.2	0.4	34.2	21.4	36.8	61.8	17	396.8	381.4	26.8	20	65	67.4
Normal mouse serum 1	0	38.2	6.6	64	353.2	54.6	17.6	5	23.8	35.6	12	1.8	17	95.8	29	81.6	11.6	1.6	27.2	17.2	25	23.6	4.2	450.2	128.2	13.8	10.4	15	41.2
Normal mouse serum 2	0	16.6	24.2	25.4	414.6	15.6	24.6	10	19	284	14.4	40.8	311.2	530.4	32.6	172.6	9.8	391.2	18.6	24.2	29.4	25.6	30.4	350	342.4	22.8	5.4	9.4	41
Normal mouse serum 3	0	25.2	17.4	34.2	254.6	18.6	26.6	11.6	16.8	197.8	11.8	8.6	207.2	272.2	19.6	75.6	28.2	152.8	26.6	21.6	29.4	27.8	10.8	262.6	125	25.6	20.8	34	25.8
Normal mouse serum 4	0	22.4	14.4	39.6	402.4	16.8	15.2	10.2	14.4	354.8	18.6	33.6	52	187.2	23	78.6	22.8	541.6	13.8	17.8	21	29.2	13.2	244.6	384.6	27.6	24	19.2	30.4
Normal mouse serum 5	0	22.2	14.8	24	10.6	18.8	35	12.4	29.8	16.2	16.6	10	17.2	85.4	20	9	17.2	6.4	28.8	28.8	49.6	29.8	22.2	22.8	163.4	25.6	23.2	37	33.6
Normal mouse serum 6	0	25.2	11	20.8	366.8	119.6	23.4	15.6	11.2	273.4	30.2	25.8	143.2	183.2	19.6	58.8	21.6	386.6	10.2	15.8	38	16.8	16.6	240.4	275	29	20.4	31	18.2
Normal mouse serum 7	0	16.2	13.6	20.4	352	273.8	23.6	14	18.2	378.4	13.2	20.8	169.4	218.4	15.2	5.6	20	342.8	13.8	15.2	36.4	21.8	37.4	294.8	223	19.4	17.6	21.8	18.4
Normal mouse serum 8	0	21.2	25	32.6	143.4	599.4	31.4	18.6	31.2	1.2	27.2	37	4.2	125	38.8	336.4	33	0.8	22	20.2	42.2	28.2	19	721.4	2.8	12.2	33.6	66.6	62.6
Normal mouse serum 9	0	17.2	11.2	19	417.8	14.8	37.4	12.8	22.2	345.6	23.4	33.6	225.2	218.8	22.4	81.2	23	545.6	15.8	17.4	43.4	20.2	44.2	322.8	328.4	18.8	14.6	25.6	32.4
Normal mouse serum 10	0	19.2	18.2	39.8	114.2	40.8	28.8	6	11.2	2.4	18.8	27.4	3	394.4	29.2	595.4	20.2	0	26.8	21.2	42.6	35	18.8	369.4	365.8	22.8	22.6	60.8	29
Normal mouse serum 11	0	31	19	27.8	502	396.6	28.4	28.8	26	302.2	35.2	49.2	151.4	499.6	25.2	117	33.6	507.6	41.2	23	56.6	50	39.4	470.6	327.6	45	36	45.4	39.8
Normal mouse serum 12	0	37.2	4.6	19.2	353.4	44.2	9	14.8	10.8	27	10	0	17.8	67	20.2	56	18	1.8	22.4	15.2	14.4	15.6	1.4	600.6	89	25.8	37.4	12.2	16.2
Normal mouse serum 13	0	20.4	21.8	36	425.6	23.4	29.8	9.6	63.8	384.6	13.8	58	375.6	566	27.2	170.8	22.6	525.2	26.4	21	40	37.4	29.4	382.4	345.6	9.2	24	34.4	39.6
Normal mouse serum 14	0	25.6	13.4	40.8	279.4	21.6	18.2	14	16.8	174.2	6.2	6.8	219.2	160	26.8	66.8	18.8	121.6	16.4	16	24	22.6	11.2	206.8	86.8	26.2	17.4	32.6	18.2
Normal mouse serum 15	0	17.6	44.8	28.8	532.6	7.4	21.2	10.2	42.8	338.2	20.8	50.8	37.8	284.8	30.25	68	14	514	16.4	21	18.6	21.8	27.4	418.6	490.2	26.2	54.6	16.4	19.6
Normal mouse serum 16	0	29.6	8.4	22.2	13	11.2	21.6	12.4	23.8	15.8	10.2	6	10.6	85	8.4	8.2	16.4	6.2	32	24.2	17.8	28.4	19.2	18.2	176.8	43	12.2	21	20.2
Mean (normal mouse sera)		24.1	16.8	30.9	308.5	104.8	24.5	12.9	23.9	195.7	17.7	25.6	122.6	248.3	24.1	123.9	20.7	252.8	22.4	20	33	27.1	21.6	336	240.9	24.6	23.4	30.2	30.4
SD (normal mouse sera)		8.7	10.5	13.7	163.2	168.1	11	8.2	30.1	154.1	10.1	22.9	119.4	166.4	9.6	147	8.4	232.9	9.7	5.2	13.5	11.1	14.1	182.6	137.5	11.7	14.4	17	13.3
Mean + 3*SD (normal mouse sera)		50.2	48.3	72	798.1	609.1	57.5	37.5	114.2	658	48	94.3	480.8	747.5	52.9	564.9	45.9	951.5	51.5	35.6	73.5	60.4	63.9	883.8	653.4	59.7	66.6	81.2	70.3
Patient serum 1	200	22.8	24.8	4	0.8	4.4	28.6	49.2	40.6	0.6	8.4	296.2	2.2	3	142.8	10.6	31.6	0	29.8	59.6	0	7.6	3.6	5.2	1.2	66.6	5	4.8	34.5
Patient serum 2	200	104.4	49.8	139.2	90.8	109.4	76.6	623.6	77.8	120.8	82.2	788.6	62.6	137.6	121.4	164.6	42.2	71.2	0	69.6	124.2	38	59.8	95.4	81.6	186.8	50.8	70.25	48.6
Patient serum 3	3200	193	86.2	239.6	117.8	187.5	158.4	286.8	81.2	340.2	186.4	6473.2	295	384.8	559.2	254.8	139	178.8	76.4	125.6	194.2	79.2	146.5	185.2	159.8	161	141.8	198.25	132.2
Patient serum 4	200	174.2	82.2	23.6	24.6	5.8	150	100	102	140	17.2	961	9	176	151.6	158.4	70.4	16.4	26	111	83.8	68.2	14.2	0	5.8	33.8	145.8	6.4	284.2
Patient serum 5	200	140.8	135.8	5.6	25	35	137	201.8	166	12.4	13.4	364	97.2	309	474	167.2	134.8	15.8	60.6	174.4	127	1101	27.4	19.8	19	59.8	217	15.8	227
Patient serum 6	1600	160.6	79.2	185.6	98.6	132.2	105.2	2805	55.2	158.6	110.2	62	123.4	159.4	90.2	298.2	133.4	138.2	51.2	94.6	243.6	161.6	175	90	244.4	33.6	120.4	160.8	199.6
Patient serum 7	200	101	76	156	139.2	94	63.6	50.6	94.8	386	91.2	50.8	138	164.8	206.8	185	126.2	125.6	618.4	146.2	243.2	187.4	51	74.8	146.4	61.4	150.6	161	384.6
Patient serum 8	400	89.8	75.4	6.2	26.4	3.2	80.6	489.2	69.4	2.75	21.8	101.6	91.8	76	104.2	107.6	29.2	6.2	38.8	74.6	22.2	40.4	47	24.4	25.4	33.8	88	15.6	69.4
Patient serum 9	200	118.4	83.4	4	19.2	11	95.6	96.2	115	14	29.6	406.6	14.75	233.2	178.8	268	84.2	41.6	40	106.4	56.6	104.8	113.4	15.2	56.4	80	54.6	18	192
Healthy people serum 1	0	167.6	116	175.8	52.6	100.8	143.67	11.8	118	137.2	117.2	99	81.8	186.8	195.67	176.2	53.4	37.6	56.8	134.4	96.8	142.4	64.6	70.4	135	42.2	79	53	150
Healthy people serum 2	0	145.4	77	203.8	62.4	97.8	83.4	18.2	48.8	84.8	96.2	71.8	171.4	193.8	141	194.2	204.4	45.8	0	80.6	127.8	87.6	127.6	109.6	118.2	38.2	131.6	111.4	149.6
Healthy people serum 3	0	33.6	22.2	66.2	84.6	39.2	31	6.2	20.4	41.2	30.6	31.2	26.2	58	54	95.6	39.8	31.8	3.4	21.6	68.2	13.8	40	53.2	44.8	3	33.6	32.6	43.2
Healthy people serum 4	0	49.4	33.4	139.4	41.6	89.4	55.4	18.4	27	54	128	36.4	44.6	92	50.8	233.6	78.8	10.8	71.6	29.2	0.4	53.6	56.6	60.6	47	14.2	67	118.4	41.2
Healthy people serum 5	0	74	41.2	17.8	7	6	37	29.4	42.2	4.4	2	79.8	15.25	85.4	95.4	96.6	48	14.6	37.4	40.6	100.4	61.8	12	4.4	1.4	45.6	122.4	3.6	358.2
Healthy people serum 6	0	59.6	28.4	6.4	9	8.6	208.4	29.25	39.2	116	4.4	40.6	12.4	124.8	49.4	68.2	29.4	10	27.8	48.8	68.6	41.6	11	0	0	13.4	99.8	4.2	74
Healthy people serum 7	0	77.4	67	72.6	57	64.2	77.75	36.6	64.6	79.4	111	101	76.6	91.2	109.2	134.6	73.8	121.8	68	52.8	21.8	68.2	59.6	20	50.25	71.2	75.4	25	126
Mean (Healthy people sera)		86.71	48.97	97.43	47.26	58	89.11	25.4	45.17	73.86	71.91	59.74	65.14	118.86	89.2	142.71	75.37	38.91	37.09	58.29	69.14	67	53.06	45.14	58.36	32.54	86.97	49.74	133.94
SD (Healthy people sera)		50.94	33.57	74.94	35.29	41.98	70.46	30.29	30.02	43.65	54.97	34.87	57.41	56	54.72	79.87	59.42	44.15	31.52	37.72	44.85	41.73	40.56	39.21	53.94	24.38	37.54	49.29	105.55
Mean +2*SD (Healthy people sera)		188.59	116.12	247.31	117.83	141.95	230.04	85.98	105.21	161.15	181.86	129.49	179.96	230.86	198.64	302.46	194.22	127.22	100.13	133.73	158.83	150.46	134.17	123.56	166.24	81.3	162.05	148.32	345.05
*Titers of specific IgG antibodies to Rickettsia heilongjiangensis were decteted by indirect immunofluorescence assay
