# Supplementary material for: Proteome Analysis and Serological Characterization of Surface-Exposed Proteins of Rickettsia heilongjiangensis
Source: PLoS One. 2013 Jul 23;8(7):e70440. doi: 10.1371/journal.pone.0070440 (PMC3720918; doi:10.1371/journal.pone.0070440)
Supplement: Table S4 — Average fluorescence intensity of each major seroreactive surface-exposed protein probed with serum samples from mice infected with different rickettsial agents. (XLS) [file pone.0070440.s004.xls]

## Sheet: Sheet1
Table S4. Average fluorescence intensity of each major seroreactive surface-exposed protein probed with serum samples from mice infected with different rickettsial agents
Sera	Titersa	GroEL	OmpA-2	OmpB-3	PrsA	RplA	RplY	RpsB	SdhB	SurA	YbgF	Rh054_02285
R. heilongjiangensis 1	3200	359.667	3596.2	784.2	371.6	103	610.4	410.8	125.8	135.6	274.6	168.4
R. heilongjiangensis 2	1600	660.4	5763.4	884	4393.4	222.6	485.8	1066.8	258	517.6	497.6	410.4
R. heilongjiangensis 3	1600	93.6	544	2022	67.8	11	14	697	30.4	29.8	46.4	75.8
R. heilongjiangensis 4	1600	1215.2	2274	1522.4	564	158.8	390.4	1061	255.2	295.6	127.4	80.75
R. heilongjiangensis 5	1600	440.2	2209	820	79.6	41.6	179.6	662.2	76.6	89.4	69.4	122.6
R. heilongjiangensis 6	1600	1490.6	8630	0	241.4	73.2	397.2	1022	33	74	122.8	258
R. heilongjiangensis 7	1600	832.6	1743.6	648.6	223	135.8	207.4	879.4	101.4	184.8	149.8	120.4
R. heilongjiangensis 8	3200	1099.8	4520.4	1423.6	352.2	118.6	318.2	444.2	109.2	136.8	165.4	160.6
R. heilongjiangensis 9	1600	670.2	3658	1783	602.8	210.6	226.4	145.6	168	188.4	206.4	200.4
R. heilongjiangensis 10	1600	408.2	3358.2	495.6	559.8	148.6	332.8	198.6	138.6	147.2	190	227.4
R. sibirica 1	3200	71	200	115	106.4	63.4	73.8	126.2	64.4	79.8	67.6	77.4
R. sibirica 2	1600	54.6	198	129	85.6	62.2	95	206.4	57	83.2	60.2	60.8
R. sibirica 3	3200	175.4	778.4	428	182.6	121	138.8	342.4	125	154.6	162.8	167.4
R. sibirica 4	1600	60.2	387.4	180.2	71.4	87.4	74	175	83.4	96.4	73.4	82.8
R. sibirica 5	1600	54.2	436.2	141.6	88.2	93	77.6	229.6	91.4	117.8	79.4	108.4
R. sibirica 6	3200	60.2	286.6	143.2	59.6	43.2	52.8	124.8	49.6	54.6	49.6	58.2
R. sibirica 7	3200	113	369.6	231.6	80.8	83.6	86.4	195.6	82.8	95.8	73.6	104
R. sibirica 8	1600	153.2	541.2	249.4	141.6	137.8	131.6	272.8	168.2	164.8	144.4	181.4
R. sibirica 9	>3200	1897	681.4	724	202.2	141	319.2	250.4	156.2	184.6	195.4	156.6
R. sibirica 10	>3200	171.2	761.2	188.2	101.8	88.6	99.6	46	131.8	69.8	72.8	116.2
R. rickettsii 1	>3200	0	74	23.8	12.4	29.6	10.6	52.4	5.6	16.8	7.2	20.4
R. rickettsii 2	>3200	0	138.4	66.8	0	46.8	14.2	84	32.6	66.8	65.2	36.8
R. rickettsii 3	3200	26.8	28	38.8	46.6	27.8	45.2	207.8	57.8	91.2	48.2	46.8
R. rickettsii 4	>3200	39.4	62.4	82.4	111.8	69.2	82.2	177	42.4	36.2	70.6	89
R. rickettsii 5	>3200	34.4	83.2	67.8	67.8	57.2	66.8	189.6	86.4	82.4	61.6	122
R. rickettsii 6	>3200	35	100.6	110.8	57	59	78.8	280.2	95.6	85.8	63.6	111.2
R. rickettsii 7	800	52.4	52.4	70.8	49.2	57	61	109.4	53	76.4	56.2	48.4
R. rickettsii 8	1600	22.4	48.2	37.4	42.2	23	23.6	86.8	28.4	25.6	22	47.2
R. rickettsii 9	3200	106.6	118	143.6	64.2	106.6	98.6	133	109.6	159	109.4	130.6
R. rickettsii 10	>3200	13.6	74.6	50.6	9.4	17.6	36.8	59.8	0.2	36	0	45.4
R. prowazekii 1	800	0	26.4	10.2	23.8	0	7.2	422.2	8.2	9	12.6	48.2
R. prowazekii 2	800	0	30.4	32.8	31.8	5	11.8	411.4	8.4	15.4	8.8	40.6
R. prowazekii 3	800	0	34.8	16.2	44.2	8.6	12.6	388.2	16.4	18.2	18.2	31.4
R. prowazekii 4	400	0	64.8	37.6	38.8	9.6	22.4	448	2.6	11.4	9.6	26.4
R. prowazekii 5	800	3.6	46.8	37.2	51.2	7	33.4	505.4	15.2	14.4	20.8	30
R. prowazekii 6	1600	29.2	95.6	102.4	44.8	44.4	59.8	324.6	39.2	36.2	46	75.2
R. prowazekii 7	800	19.4	103.2	77.2	79.6	34.2	56	243.2	19.4	29.6	19.6	46.2
R. prowazekii 8	800	41.2	164	66.6	128.2	0	2.25	274.2	73.2	46	78.4	120.6
R. prowazekii 9	1600	28.4	141	88.8	106.6	40.6	87.8	313.4	60.8	45.2	53	79
R. prowazekii 10	1600	8.4	99.2	0	72.4	44.2	56.6	503.2	74.6	26	50.2	75.4
R. typhi 1	400	0	1067.6	80.6	84.8	28.2	45.8	454.4	18.8	31.8	13.4	21.8
R. typhi 2	400	22.2	982.4	78.4	50.6667	6.4	44.2	388	24.2	30.8	22.4	31.6
R. typhi 3	800	24.2	668	72.4	45.8	0	19.6	275.6	1.4	3.8	0	13
R. typhi 4	400	55.2	907.8	91.4	73	98.6	67.2	365.4	33.4	79.4	50.8	39
R. typhi 5	400	31.2	876	69	37.8	14.2	34.2	177.8	14.6	41	22.6	41.8
R. typhi 6	800	55.4	492.6	91.2	62.4	94.8	112.8	44.2	45.6	75.4	64	74.8
R. typhi 7	400	25.2	881.2	142.2	93.6	63	123.4	91.4	42.6	64.8	53.6	93.6
R. typhi 8	400	16	1025.4	76	65.2	36	61.8	67.4	42	37.4	21.8	70.8
R. typhi 9	400	14.2	1240.2	77	87.2	28.4	49.2	108.4	22.6	40	37	44.4
R. typhi 10	400	17.6	1391.2	83	63.4	47.4	35.6	357.6	77.2	26.8	43.6	54.8
Orientia tsutsugamushi 1	1600	9.2	24.8	23	19.6	17.2	13.6	66.8	10	14	12.8	13
Orientia tsutsugamushi 2	1600	91.8	16.4	53.8	139.6	79.4	73.4	766.8	62.6	136.6	111.2	62.8
Orientia tsutsugamushi 3	1600	11.4	14.4	22.8	75.8	34.4	24.2	106.8	18	8.4	10.6	22.2
Orientia tsutsugamushi 4	1600	57.4	29	4.6	12.2	25.8	26.4	276.4	51	80.2	42.4	53
Orientia tsutsugamushi 5	3200	27.2	61.4	74.8	33.6	47.4	56.8	421.6	92.2	87.4	48.8	60.2
Orientia tsutsugamushi 6	1600	25	49.8	53.2	45.6	34.8	33.8	113.8	42.4	30.4	24.6	44.2
Orientia tsutsugamushi 7	1600	20.6	47	40.8	23.4	21.2	12.2	98.8	19.2	17.2	8	22
Orientia tsutsugamushi 8	3200	35	22.8	14.2	17.6	17.8	12.6	52.8	9.6	14.8	11.8	10.4
Orientia tsutsugamushi 9	1600	12.8	31.2	11	15	17.2	5.6	41.2	6.2	6.4	9.8	10.6
Orientia tsutsugamushi 10	3200	75.8	83.2	91	48.4	92	94.8	100.4	92.4	127	91.4	89
Coxiella burnetii 1	800 (I), <50 (Ⅱ)b	6.6	12.8	8.2	6	7.2	4.6	197	9	17.2	8	18.4
Coxiella burnetii 2	800 (I), <50 (Ⅱ)	7.8	30	16.4	6.4	15.4	7.2	249.4	11.8	31.2	17.2	29.4
Coxiella burnetii 3	3200 (I), 200 (Ⅱ)	6.2	60.8	32	0	16.2	16.8	153.6	12.6	34	16.4	15.6
Coxiella burnetii 4	800 (I), 200 (Ⅱ)	19	49.4	37.8	22	24	22.2	237	6	45.2	20.4	28.8
Coxiella burnetii 5	800 (I), <50 (Ⅱ)	11.2	40	27.4	20.2	24.6	26	207.8	13	24.4	12.6	136.8
Coxiella burnetii 6	800 (I), <50 (Ⅱ)	11.4	36.8	27	19.2	20.8	22.6	199.4	7.4	44.4	13.4	434.2
Coxiella burnetii 7	800 (I), <50 (Ⅱ)	30.2	79.8	54.2	52	34.2	26.8	308.8	28	66.8	29.4	69.2
Coxiella burnetii 8	800 (I), 100 (Ⅱ)	26.8	123.6	55.8	82.2	46.4	37.6	362.4	51.8	78.8	51.6	77.4
Coxiella burnetii 9	800 (I), <50 (Ⅱ)	6.4	56.8	32.8	59.2	12.6	19	234.6	19.6	40	18.8	71.4
Coxiella burnetii 10	3200 (I), <50 (Ⅱ)	29	98.8	38.2	42.4	42.6	30.25	251.4	21.2	66	42	104.2
Normal 1	0	28.4	70.2	67.8	83.2	50.4	45.4	406.4	31.4	70.8	62.6	58
Normal 2	0	50.2	103.2	79.4	95.2	71.4	53	377.4	37.4	80	64.6	64.8
Normal 3	0	29.4	92.8	38.8	72.4	69.4	74.6	293.2	19.2	52.4	50.6	55.6
Normal 4	0	17.4	80.6	45.8	104.6	61.8	92.8	399.4	11.6	58.8	58.2	53.8
Normal 5	0	0	15.2	7	18	5.6	5.4	340.4	14.6	28.4	20.4	38
Normal 6	0	6.6	45.6	22.4	22.2	6.6	11.4	287.6	11.2	34	17	25.6
Normal 7	0	8	54.8	37.8	30.6	24.8	24.6	365.8	26.2	27.8	23.6	45.2
Normal 8	0	14.2	52.6	46.4	58.2	20.8	37	345	24.4	61.4	36.6	35.2
Normal 9	0	19.2	55.8	51	59	38	33.8	267.2	26.6	49.4	44.6	45.8
Normal 10	0	22.4	48	55.4	74.4	32.6	28.4	256.8	19	31	19.4	46.4
Average (normal sera)		19.14	61.88	45.18	61.78	38.14	40.64	333.92	22.16	49.4	39.76	46.84
SD (normal sera)		15.0159	25.5886	20.8024	30.106	24.396	27.1075	54.5846	8.60377	18.6159	18.8507	11.7427
Average +3*SD (normal sera)		64.1876	138.646	107.587	152.098	111.328	121.962	497.674	47.9713	105.248	96.3121	82.0682
a Titers of specific IgG antibodies to corresponding organisms were decteted by IFA
b Specific antibody titer to phase I and phase Ⅱ of Coxiella burnetii was detected, respectively.
