# Supplementary material for: Proteome Analysis and Serological Characterization of Surface-Exposed Proteins of Rickettsia heilongjiangensis
Source: PLoS One. 2013 Jul 23;8(7):e70440. doi: 10.1371/journal.pone.0070440 (PMC3720918; doi:10.1371/journal.pone.0070440)
Supplement: Table S5 — BLASTP amino acid sequence alignment of R. heilongjiangensis RplY and homologous proteins from other rickettsial agents. (XLS) [file pone.0070440.s005.xls]

## Sheet: Sheet1
Table S5. BLASTP amino acid sequence alignment of R. heilongjiangensis RplY and homologous proteins from other rickettsial agents.
GenBank accession number	Max score	Totle score	Query cover	Max identities	E value	Species
AEK74929	411	411	1	1	7e-152	R. heilongjiangensis
EAA26324	405	405	1	0.99	1e-149	R. sibirica
ABV76520	405	405	1	0.98	2e-149	R. rickettsii
AGJ01737	377	377	0.99	0.91	1e-138	R. prowazekii
AAU04059	372	372	0.99	0.9	2e-136	R. typhi
BAG40656	212	212	0.99	0.48	1e-73	O. tsutsugamushi
ABX77751	92.8	92.8	0.84	0.31	3e-27	C. burnetii
Homologous proteins of RplY in the 7 rickettsial species used in the present study were very conservative, having an E-value of <3e-27 aligned with RplY in R. heilongjiangensis using BLASTP software online (http://blast.ncbi.nlm.nih.gov/Blast.cgi)
